# Supplementary material for: Clinicopathological and Molecular Analysis of Aqueous Humor for the Diagnosis of Feline Infectious Peritonitis
Source: Vet Sci. 2024 May 9;11(5):207. doi: 10.3390/vetsci11050207 (PMC11125769; doi:10.3390/vetsci11050207)
Supplement: Supplementary file 1 [file vetsci-11-00207-s001.zip]

Archive with 1 entries (1 files):
- vetsci-2937438-supplementary.pdf
